# Supplementary material for: The Future of Carica papaya Leaf Extract as an Herbal Medicine Product
Source: Molecules. 2021 Nov 17;26(22):6922. doi: 10.3390/molecules26226922 (PMC8622926; doi:10.3390/molecules26226922)
Supplement: Supplementary file 1 [file molecules-26-06922-s001.zip]

Archive with 1 entries (1 files):
- molecules-1438167-supplementary.pdf
